# Supplementary material for: Responses to Wildfire and Prescribed Fire Smoke: A Survey of a Medically Vulnerable Adult Population in the Wildland-Urban Interface, Mariposa County, California
Source: Int J Environ Res Public Health. 2023 Jan 10;20(2):1210. doi: 10.3390/ijerph20021210 (PMC9858942; doi:10.3390/ijerph20021210)
Supplement: Supplementary file 1 [file ijerph-20-01210-s001.zip]

Archive with 1 entries (1 files):
- ijerph-2065395-supplementary.pdf
